# Supplementary material for: AKR1B1 and AKR1B10 as Prognostic Biomarkers of Endometrioid Endometrial Carcinomas
Source: Cancers (Basel). 2021 Jul 7;13(14):3398. doi: 10.3390/cancers13143398 (PMC8305663; doi:10.3390/cancers13143398)
Supplement: Supplementary file 1 [file cancers-13-03398-s001.zip]

Archive with 1 entries (1 files):
- cancers-1251396-supplementary.pdf
